# Supplementary material for: Accounting for measurement error in log regression models with applications to accelerated testing
Source: PLoS One. 2018 May 30;13(5):e0197222. doi: 10.1371/journal.pone.0197222 (PMC5976170; doi:10.1371/journal.pone.0197222)
Supplement: S1 File — R file containing information needed to reproduce simulated data sets from an Arrhenius equation, both with additive and multiplicative observation error and with or without measurement error. (R) [file pone.0197222.s001.R]

neach=20
T <- rep(c(65,70,85,85),each=20)+273.15
H <- rep(c(85,75,85,70),each=20)
nsim <- length(T)

A <- exp(-13.68)
C <- 8485
B <- -.0422

obs.error <- 10000 # Observational Error sigma^2
T.error <- 0 # Temperature measurement error, v_T^2
H.error <- 0 # Humidity measurement error, v_H^2
#set.seed(79) 
# Additive Error
Y <- A*exp(C/(T+rnorm(nsim,0,T.error)))*exp(B*(H+rnorm(nsim,0,H.error)))+rnorm(nsim,0,obs.error)

# Multiplicative error
Y <- exp(log(A)+C/(T+rnorm(nsim,0,T.error)) + B*(H+rnorm(nsim,0,H.error))+rnorm(nsim,0,obs.error))
